# Supplementary material for: Xanthomonas Phage PBR31: Classifying the Unclassifiable
Source: Viruses. 2024 Mar 6;16(3):406. doi: 10.3390/v16030406 (PMC10975493; doi:10.3390/v16030406)
Supplement: Supplementary file 1 [file viruses-16-00406-s001.zip]

Archive with 2 entries (2 files):
- Figure S1.zip
- Suppl_Table_S1.xlsx
