# Supplementary material for: Xanthomonas Phage PBR31: Classifying the Unclassifiable
Source: Viruses. 2024 Mar 6;16(3):406. doi: 10.3390/v16030406 (PMC10975493; doi:10.3390/v16030406)
Supplement: Supplementary file 1 [file viruses-16-00406-s001.zip › Suppl_Table_S1.xlsx]

## Sheet: Annotations
Table S1. Genomic features of phage PBR31 (NCBIGenBank Accession #MT119766)
gene product	Start	End	Length, bp	Direction
repressor-like protein	3	209	207	forward
repressor-like protein	323	682	360	forward
DNA-binding protein	679	984	306	forward
DNA-binding protein	981	1199	219	forward
replication protein O-like	1204	2004	801	forward
replication protein P-like	2006	2728	723	forward
hypothetical protein	2826	2960	135	forward
Holliday-junction resolvase-like	2977	3351	375	forward
repressor-like protein	3453	3659	207	forward
hypothetical protein	3662	3835	174	forward
putative nuclease	3832	3927	96	forward
putative nuclease	3946	4119	174	forward
putative transcriptional regulator	4128	4511	384	forward
antiterminator protein Q-like	4521	4928	408	forward
iron-sulfur protein-like	5044	5256	213	forward
protein phosphatase	5256	6413	1158	forward
hypothetical protein	6513	6704	192	forward
GroES-like protein	6891	7214	324	forward
terminase small subunit	7211	7516	306	forward
terminase large subunit	7513	8760	1248	forward
portal protein	8757	10787	2031	forward
capsid scaffolding protein	10866	11726	861	forward
major capsid protein	11786	13102	1317	forward
hypothetical protein	13163	13543	381	forward
hypothetical protein	13586	13813	228	forward
tail tubular protein A	13813	14766	954	forward
tail tubular protein B	14769	16238	1470	forward
tail fiber protein	16240	16836	597	forward
acetyltransferase	16846	17217	372	forward
hypothetical protein	17231	17563	333	forward
acetyltransferase GNAT-like	17556	17927	372	forward
putative internal protein A	17920	18846	927	forward
putative internal protein B	18854	20599	1746	forward
putative internal protein C	20599	22272	1674	forward
tail spike protein	22527	24662	2136	forward
putative structural protein	24674	25483	810	forward
holin	25495	25683	189	forward
lysozyme	25673	26158	486	forward
putative spanin	26158	26706	549	forward
hypothetical protein	26709	26936	228	forward
putative esterase	26930	27577	648	reverse
integrase	27871	28977	1107	reverse
putative excisionase	28977	29270	294	reverse
hypothetical protein	29231	29476	246	reverse
hypothetical protein	29476	29715	240	reverse
adenosine-specific DNA methyltransferase	29708	29953	246	reverse
adenosine-specific DNA methyltransferase	29965	30270	306	reverse
hypothetical protein	30263	30496	234	reverse
hypothetical protein	30493	31860	1368	reverse
hypothetical protein	31854	32189	336	reverse
hypothetical protein	32212	32490	279	reverse
NinB lambda-like protein	32502	32903	402	reverse
ssDNA-binding protein	32906	33382	477	reverse
lambda exonuclease-like	33392	34000	609	reverse
hypothetical protein	33984	34775	792	reverse
hypothetical protein	34832	35029	198	reverse
hypothetical protein	35285	35512	228	reverse
hypothetical protein	35509	35721	213	reverse
hypothetical protein	35724	36065	342	reverse
hypothetical protein	36067	36351	285	reverse
hypothetical protein	36353	36607	255	reverse
hypothetical protein	36610	36921	312	reverse
hypothetical protein	36957	37154	198	reverse
hypothetical protein	37154	37273	120	reverse
hypothetical protein	37282	37566	285	reverse
hypothetical protein	37582	37734	153	reverse
hypothetical protein	37765	38427	663	reverse
hypothetical protein	38450	38608	159	reverse
hypothetical protein	38605	38874	270	reverse
hypothetical protein	39003	39215	213	reverse
repressor-like protein	39235	39912	678	reverse
